# Supplementary material for: Targeted sequencing from cerebrospinal fluid for rapid identification of drug-resistant tuberculous meningitis
Source: J Clin Microbiol. 2024 Mar 11;62(4):e01287-23. doi: 10.1128/jcm.01287-23 (PMC11005362; doi:10.1128/jcm.01287-23)
Supplement: Tables S1, S2, S3, S4, and S5 — Supplemental tables. [file jcm.01287-23-s0001.xlsx]

## Sheet: Dictionary
Sequencing result acceptability
+++	All resistance-associated positions in database with enough data to identify mutations from 3-100%
++	All resistance-associated positions in database with enough data to identify mutations from 10-100%
+	All resistance-associated positions in database with enough data to identify mutations from 80-100%
-	One or more resistance-associated position in the database not covered - check target coverage (incl. for potential unreferred target deletion)
ND	Mycobacteria not detected
Metrics
Coverage breadth	Percent of target positions where mutations of at least 80-100% subpopulation can be detected
Mean depth	Average number of reads per nucleotide on target
Antibiotics abbreviations
RIF	Rifampin
INH	Isoniazid
PZA	Pyrazinamide
EMB	Ethambutol
SM	Streptomycin
FQ	Fluoroquinolones
KAN	Kanamycin
AMI	Amikacin
CAP	Capreomycin
ETH	Ethionamide
LZD	Linezolid
BDQ	Bedaquiline
CFZ	Clofazimine

## Sheet: Table S1
Table S1. Bacteriological test and Deeplex result of 72 CSF samples
ID	Ziel-Neilsen stain	Xpert	Xpert RIF	Xpert Ct	Culture by MGIT	Time to positivity	Mtb detected by Deeplex	Sequencing result acceptability	Composite target coverage breadth %	Average coverage depth (x)	RIF		RIF		INH		INH		INH-ETH		INH-ETH		PZA		EMB		SM		SM		FQ		FQ		KAN		AMI-KAN-SM		AMI-KAN-SM		CAP		ETH		LZD		LZD		BDQ-CFZ
											rpoB1		rpoB2		katG		ahpC		inhA		fabG1		pncA		embB		gidB		rpsL		gyrA		gyrB		eis		rrs1		rrs2		tlyA		ethA		rplC		rrl		rv0678
											Mean Depth	Coverage Breadth	Mean Depth	Coverage Breadth	Mean Depth	Coverage Breadth	Mean Depth	Coverage Breadth	Mean Depth	Coverage Breadth	Mean Depth	Coverage Breadth	Mean Depth	Coverage Breadth	Mean Depth	Coverage Breadth	Mean Depth	Coverage Breadth	Mean Depth	Coverage Breadth	Mean Depth	Coverage Breadth	Mean Depth	Coverage Breadth	Mean Depth	Coverage Breadth	Mean Depth	Coverage Breadth	Mean Depth	Coverage Breadth	Mean Depth	Coverage Breadth	Mean Depth	Coverage Breadth	Mean Depth	Coverage Breadth	Mean Depth	Coverage Breadth	Mean Depth
1	Positive	MTB detected very low	Rif resistance not detected	30.84	Positive	13	Mycobacterium tuberculosis complex	++	99.9924	3114.12	3108.1	100.0	5157.2	100.0	3693.9	100.0	1703.9	99.64028776978418	2695.8	100.0	1960.7	99.77011494252874	2932.5	100.0	2874.8	100.0	5490.1	100.0	973.8	99.77477477477478	1457.0	100.0	4943.1	99.07120743034056	4241.1	100.0	4175.2	100.0	434.7	100.0	3007.4	100.0	4573.4	100.0	774.7	100.0	1948.6	99.85775248933145	3162.5
2	Positive	MTB detected very low	Rif resistance not detected	31.14	Positive	14	Mycobacterium tuberculosis complex	++	99.9924	3381.81	8154.9	100.0	7802.0	100.0	3106.1	100.0	1588.2	99.64028776978418	4891.8	100.0	6312.8	100.0	3966.0	100.0	2214.3	100.0	3709.4	100.0	2649.2	100.0	2104.9	100.0	4674.6	100.0	16454.1	100.0	1420.1	100.0	335.9	100.0	790.4	100.0	3258.4	100.0	1939.2	100.0	1180.7	99.85775248933145	2473.8
3	Positive	MTB detected medium	Rif resistance not detected	22.58	Positive	9	Mycobacterium tuberculosis complex	+++	100	4559.57	12602.8	100.0	9146.1	100.0	5638.2	100.0	2359.8	99.64028776978418	5604.7	100.0	4596.7	100.0	4316.2	100.0	1103.9	100.0	1790.1	100.0	3000.6	100.0	4330.5	100.0	11072.4	99.84520123839009	16585.9	100.0	5631.0	100.0	707.2	100.0	1121.5	100.0	4005.8	100.0	926.1	100.0	2036.8	99.85775248933145	6281.7
4	Positive	MTB detected low	Rif resistance not detected	23.58	Positive	11	Mycobacterium tuberculosis complex	+++	100	2872.6	2227.8	100.0	1731.5	100.0	3069.6	100.0	1029.9	100.0	2175.9	100.0	1853.8	100.0	6277.4	100.0	1466.4	100.0	928.4	100.0	715.8	100.0	949.7	100.0	6627.7	100.0	13983.3	100.0	2565.4	100.0	345.5	100.0	6525.6	100.0	2471.5	100.0	292.5	100.0	3114.3	100.0	1348.0
5	Positive	MTB detected low	Rif resistance not detected	23.32	Positive	13	Mycobacterium tuberculosis complex : 82.0 / Mycobacterium tuberculosis complex : 18.0	++	100	3355.51	3203.7	100.0	2590.8	100.0	3816.0	100.0	1636.6	99.64028776978418	2070.1	100.0	874.9	99.77011494252874	1633.2	100.0	3295.3	100.0	7741.9	100.0	1411.5	100.0	707.1	100.0	2632.6	99.84520123839009	3966.4	100.0	6552.3	100.0	798.1	100.0	3877.8	100.0	6551.2	100.0	482.4	100.0	3121.1	100.0	1175.9
6	Positive	MTB detected low	Rif resistance not detected	25.28	Positive	10	Mycobacterium tuberculosis complex	+++	100	5927.05	6721.6	100.0	10479.1	100.0	2943.9	100.0	2936.9	99.82014388489209	11387.7	100.0	6226.7	100.0	9479.9	100.0	9579.7	100.0	8432.5	100.0	4349.9	100.0	1943.6	100.0	8535.4	100.0	12512.2	100.0	1519.4	100.0	392.6	99.85228951255539	6122.1	100.0	8909.2	100.0	1150.4	100.0	2044.3	99.85775248933145	2686.5
7	Positive	MTB detected low	Rif resistance not detected	27.5	Positive	10	Mycobacterium tuberculosis complex	++	99.9773	3310.88	10223.8	100.0	7255.5	100.0	5441.4	100.0	1275.7	99.64028776978418	4328.2	100.0	4964.2	100.0	2982.0	100.0	2779.8	100.0	4793.1	100.0	4551.6	100.0	1344.1	100.0	2711.1	98.45201238390094	8096.1	100.0	4765.7	100.0	1071.4	100.0	1974.7	100.0	1230.5	100.0	1723.1	100.0	944.9	99.85775248933145	1674.1
8	Positive	MTB detected low	Rif resistance not detected	25.36	Positive	13	Mycobacterium tuberculosis complex	+++	100	2853.5	7164.9	100.0	3152.8	100.0	4604.2	100.0	2310.6	100.0	2500.6	100.0	3806.5	100.0	4157.3	100.0	2307.4	100.0	5040.9	100.0	1875.7	100.0	1435.1	100.0	5214.5	99.69040247678018	6513.2	100.0	2018.4	100.0	601.7	100.0	1129.0	100.0	2657.3	100.0	893.3	100.0	1384.6	99.85775248933145	2134.3
9	Positive	MTB detected very low	Rif resistance not detected	31.1	Positive	18	Mycobacterium tuberculosis complex	++	99.9546	1877.11	2914.9	100.0	2945.9	100.0	886.3	100.0	889.3	100.0	2298.2	100.0	2399.0	100.0	2573.1	100.0	2811.9	100.0	3926.1	100.0	1160.5	100.0	1178.3	100.0	1125.5	97.52321981424149	8931.8	100.0	408.6	100.0	181.1	100.0	602.3	100.0	1811.0	100.0	349.8	100.0	1917.4	100.0	2436.4
10	Positive	MTB detected low	Rif resistance not detected	25.74	Positive	26	Mycobacterium tuberculosis complex	++	99.9924	2079.83	2519.2	100.0	2071.0	100.0	2230.7	100.0	894.2	99.64028776978418	1550.7	100.0	1063.9	99.77011494252874	2262.2	100.0	1747.1	100.0	4200.2	100.0	781.5	100.0	718.4	100.0	3079.7	99.07120743034056	6597.5	100.0	2493.9	100.0	318.8	99.70457902511079	1735.7	100.0	3186.2	100.0	648.6	100.0	1469.9	99.85775248933145	1162.7
11	Positive	MTB detected very low	Rif resistance not detected	25.64	Positive	11	Mycobacterium tuberculosis complex	+	99.9924	743.236	675.7	100.0	731.2	100.0	857.6	100.0	111.5	99.46043165467626	1175.7	100.0	346.9	100.0	1106.1	100.0	1114.7	100.0	804.0	100.0	290.8	100.0	263.5	100.0	2388.8	98.91640866873065	1610.8	100.0	55.4	99.53325554259042	66.7	97.48892171344166	165.5	100.0	1553.4	100.0	105.3	99.7340425531915	70.1	98.57752489331438	568.1
12	Positive	MTB detected very low	Rif resistance not detected	31.2	Positive	13	Mycobacterium tuberculosis complex	+	99.9773	1104.8	1871.3	100.0	1777.9	100.0	1380.5	100.0	649.7	99.46043165467626	1867.4	100.0	794.0	99.77011494252874	1157.5	99.84126984126985	1137.1	100.0	1704.3	100.0	780.6	99.77477477477478	434.2	100.0	1927.1	98.14241486068111	3496.0	100.0	985.9	100.0	90.9	99.85228951255539	768.6	100.0	939.5	100.0	305.1	99.7340425531915	486.9	99.85775248933145	1014.5
13	Positive	MTB detected very low	Rif resistance not detected	30.44	Positive	14	Mycobacterium tuberculosis complex	+	99.9773	359.235	517.2	100.0	570.3	100.0	224.0	100.0	376.9	99.64028776978418	370.3	100.0	153.6	99.77011494252874	113.2	99.52380952380952	575.1	100.0	499.7	100.0	175.3	98.42342342342343	144.3	99.73544973544973	500.0	97.21362229102168	996.3	100.0	776.9	100.0	48.6	99.40915805022156	302.1	100.0	408.0	100.0	103.5	98.40425531914893	146.4	99.71550497866288	209.0
14	Positive	MTB detected medium	Rif resistance not detected	19	Positive	NA	Mycobacterium tuberculosis complex	++	99.9924	1623.66	3126.6	100.0	1845.9	100.0	1278.6	100.0	657.4	100.0	1199.3	100.0	1003.4	99.77011494252874	927.5	100.0	2017.8	100.0	2525.8	100.0	1227.1	100.0	592.7	100.0	3623.6	100.0	4962.7	100.0	1511.0	100.0	177.8	99.40915805022156	1462.3	100.0	2254.0	100.0	626.0	100.0	810.5	99.85775248933145	1207.3
15	Positive	MTB detected low	Rif resistance not detected	27.36	Positive	NA	Mycobacterium tuberculosis complex	++	99.9849	1374.64	3749.8	100.0	2296.9	100.0	1243.6	100.0	650.4	99.64028776978418	1780.7	100.0	1477.2	100.0	1884.7	100.0	1479.1	100.0	1900.6	100.0	1127.5	100.0	976.2	100.0	1604.8	98.29721362229103	6536.9	100.0	713.4	100.0	75.6	99.26144756277697	660.2	100.0	1099.9	100.0	509.1	100.0	636.7	99.85775248933145	1233.0
16	Positive	MTB detected very low	Rif resistance not detected	36.66	Positive	16	Mycobacterium tuberculosis complex	+	99.9697	911.75	1758.4	100.0	1474.1	100.0	1155.8	100.0	458.3	99.10071942446042	1043.1	100.0	1085.1	99.77011494252874	1274.5	99.68253968253968	936.4	99.85507246376811	1245.6	100.0	890.3	99.54954954954955	451.4	100.0	1151.0	97.05882352941177	3453.7	100.0	721.4	100.0	52.8	97.78434268833087	616.5	100.0	741.4	100.0	407.0	100.0	538.0	99.85775248933145	673.5
17	Positive	MTB detected low	Rif resistance not detected	25.18	Positive	11	Mycobacterium tuberculosis complex	+	99.9924	722.341	1395.2	100.0	767.7	100.0	1122.5	100.0	350.9	99.64028776978418	574.4	100.0	687.4	99.77011494252874	640.0	100.0	626.1	100.0	738.5	100.0	381.6	99.32432432432432	426.9	100.0	930.4	97.36842105263158	3715.0	100.0	949.4	100.0	93.7	100.0	304.1	100.0	902.2	100.0	247.4	99.20212765957447	350.9	99.85775248933145	562.7
18	Positive	MTB detected low	Rif resistance not detected	20.96	Positive	9	Mycobacterium tuberculosis complex	+	99.9924	2004.65	3412.1	100.0	2627.5	100.0	2598.7	100.0	414.1	99.64028776978418	2114.4	100.0	1797.7	100.0	2774.1	100.0	2831.3	100.0	4629.7	100.0	773.8	100.0	865.1	100.0	2072.7	99.69040247678018	7364.2	100.0	871.3	100.0	57.0	98.96602658788774	2280.4	100.0	2134.8	100.0	667.2	100.0	120.1	99.85775248933145	1529.6
19	Positive	MTB detected medium	Rif resistance not detected	21.66	Positive	10	Mycobacterium tuberculosis complex	++	100	3469.08	9172.0	100.0	6253.0	100.0	2816.9	100.0	2288.5	100.0	4737.4	100.0	5462.0	100.0	4842.6	100.0	2879.9	100.0	2806.9	100.0	6693.8	100.0	2670.4	100.0	3459.5	99.07120743034056	19025.7	100.0	1128.2	100.0	257.1	100.0	816.4	100.0	1163.5	100.0	3132.6	100.0	1289.1	100.0	3378.3
20	Positive	MTB detected low	Rif resistance not detected	25.24	Positive	8	Mycobacterium tuberculosis complex	++	100	1733.25	3751.7	100.0	2454.6	100.0	1965.9	100.0	829.4	100.0	2277.7	100.0	1861.6	100.0	2097.9	100.0	1843.6	100.0	2579.9	100.0	1867.8	100.0	980.0	100.0	1933.9	99.69040247678018	7601.2	100.0	1080.0	100.0	127.7	100.0	1023.0	100.0	1240.4	100.0	778.8	100.0	926.6	100.0	1781.8
21	Positive	MTB detected low	Rif resistance not detected	26.52	Positive	15	Mycobacterium tuberculosis complex : 84.5 / Mycobacterium tuberculosis complex : 15.5	+	99.1368	5918.96	12273.3	100.0	6793.5	100.0	288.2	100.0	1199.0	99.64028776978418	13456.6	100.0	10162.9	100.0			506.7	99.71014492753623	10767.9	100.0	4943.6	100.0	3992.1	100.0	9882.6	99.53560371517027	26335.9	100.0	7739.2	100.0	1198.4	100.0	2451.0	100.0	8180.0	100.0	2065.0	100.0	3360.2	99.85775248933145	1534.3
22	Positive	MTB detected medium	Rif resistance not detected	22.38	Positive	7	Mycobacterium tuberculosis complex	++	100	1334.68	2417.9	100.0	1550.5	100.0	1676.6	100.0	342.8	100.0	1060.0	100.0	723.9	100.0	1494.2	100.0	1179.0	100.0	3359.6	100.0	464.0	100.0	536.6	100.0	1745.0	100.0	2885.4	100.0	811.5	100.0	157.7	100.0	940.4	100.0	2162.6	100.0	245.0	100.0	524.3	100.0	1614.3
23	Positive	MTB detected low	Rif resistance not detected	26.42	Positive	36	Mycobacterium tuberculosis complex : 90.9 / Mycobacterium tuberculosis complex : 9.1	-	99.8789	1794.63	6508.1	100.0	2562.8	100.0	822.3	100.0	2638.2	99.64028776978418	3284.6	100.0	1920.2	99.77011494252874	1449.9	99.52380952380952	846.3	100.0	232.1	100.0	1988.5	99.77477477477478	898.3	100.0	4221.8	99.22600619195046	6693.3	100.0	4020.8	100.0	1058.5	100.0	1539.6	100.0	123.4	78.98172323759792	303.8	100.0	557.8	99.85775248933145	732.2
24	Positive	MTB detected low	Rif resistance not detected	25.44	Positive	12	Mycobacterium tuberculosis complex	-	99.8713	142.361	361.2	99.74937343358395	88.2	99.06191369606003	101.1	99.86091794158554	128.0	98.56115107913669	132.6	99.32659932659934	188.9	99.77011494252874	66.0	96.34920634920636	174.1	99.71014492753623	168.3	99.74193548387098	235.3	99.32432432432432	210.4	100.0	149.3	96.13003095975232	1125.6	100.0	49.2	98.94982497082847	40.0	97.63663220088627	55.1	100.0	49.3	98.82506527415144	114.2	99.20212765957447	33.5	97.58179231863441	90.4
25	Not Done	MTB not detected		40	Positive	38	ND	ND	#N/A	#N/A
26	Not Done	MTB not detected		40	Positive	16	ND	ND	#N/A	#N/A
27	Positive	MTB detected low	Rif resistance not detected	29.38	Positive	16	ND	ND	#N/A	#N/A
28	Not Done	MTB detected very low	Rif resistance detected	32.2	Positive	11	ND	ND	#N/A	#N/A
29	Not Done	MTB detected very low	Rif resistance indeterminate	34.66	Positive	17	ND	ND	#N/A	#N/A
30	Not Done	MTB detected very low	Rif resistance not detected	29.86	Positive	13	ND	ND	#N/A	#N/A
31	Not Done	MTB detected low	Rif resistance indeterminate	28.275	Positive	11	ND	ND	#N/A	#N/A
32	Not Done	MTB detected very low	Rif resistance not detected	29.08	Positive	17	ND	ND	#N/A	#N/A
33	Not Done	MTB detected very low	Rif resistance not detected	30.64	Positive	15	ND	ND	#N/A	#N/A
34	Not Done	MTB detected very low	Rif resistance not detected	29.28	Positive	16	ND	ND	#N/A	#N/A
35	Not Done	MTB not detected		40	Positive	8	ND	ND	27.0538	16457
36	Not Done	MTB detected very low	Rif resistance detected	29.675	Positive	16	ND	ND	35.1253	16344
37	Not Done	MTB not detected		40	Positive	14	ND	ND	99.4624	4175.31
38	Positive	MTB detected low	Rif resistance not detected	26.68	Positive	12	ND	ND	56.1218	2542.5
39	Positive	MTB detected very low	Rif resistance not detected	31	Positive	13	ND	ND	87.9761	2176
40	Positive	MTB detected very low	Rif resistance not detected	26.44	Positive	14	ND	ND	40.1378	1977.63
41	Positive	MTB detected very low	Rif resistance not detected	32.48	Positive	NA	ND	ND	98.7279	1971.2
42	Positive	MTB detected very low	Rif resistance not detected	29.02	Positive	15	ND	ND	65.3896	1795.39
43	Not Done	MTB detected very low	Rif resistance not detected	30.68	Positive	13	ND	ND	#N/A	#N/A
44	Positive	MTB detected very low	Rif resistance not detected	29.7	Positive	11	ND	ND	85.5985	1198.43
45	Positive	MTB detected very low	Rif resistance not detected	31.82	Positive	49	ND	ND	59.7865	1178.45
46	Positive	MTB detected low	Rif resistance not detected	25.12	Positive	6	ND	ND	88.5288	742.476
47	Positive	MTB detected low	Rif resistance not detected	28.12	Positive	13	ND	ND	63.9888	461.947
48	Positive	MTB not detected		40	Positive	18	ND	ND	84.9625	411.379
49	Positive	MTB detected very low	Rif resistance not detected	29.44	Positive	21	ND	ND	70.5535	383.147
50	Positive	MTB not detected		40	Positive	16	ND	ND	75.8537	241.839
51	Positive	MTB not detected		40	Positive	17	ND	ND	13.8336	182.111
52	Positive	MTB detected very low	Rif resistance not detected	29.88	Positive	14	ND	ND	89.2784	143.634
53	Positive	MTB detected very low	Rif resistance not detected	30.42	Positive	15	ND	ND	#N/A	#N/A
54	Positive	MTB not detected		40	Positive	16	ND	ND	88.3849	115.928
55	Positive	MTB detected very low	Rif resistance not detected	30.22	Positive	17	ND	ND	83.6829	38.1752
56	Positive	MTB detected very low	Rif resistance not detected	29	Positive	13	ND	ND	85.1291	38.0024
57	Positive	MTB not detected		40	Positive	14	ND	ND	69.3572	34.5243
58	Positive	MTB not detected		40	Positive	NA	ND	ND	4.43704	23.1826
59	Positive	MTB detected very low	Rif resistance not detected	29.14	Positive	15	ND	ND	83.3876	11.7778
60	Positive	MTB detected very low	Rif resistance not detected	30.42	Positive	15	ND	ND	54.6225	2.1242
61	Positive	MTB detected very low	Rif resistance not detected	33.92	Positive	23	ND	ND	57.833	1.91333
62	Positive	MTB detected very low	Rif resistance not detected	33.44	Positive	20	ND	ND	41.9096	1.68202
63	Positive	MTB detected very low	Rif resistance not detected	29.24	Positive	18	ND	ND	53.2369	1.65183
64	Positive	MTB not detected		40	Positive	16	ND	ND	41.2584	1.59112
65	Positive	MTB detected very low	Rif resistance detected	28.25	Positive	15	ND	ND	13.7806	1.16978
66	Positive	MTB not detected		40	Positive	NA	ND	ND	20.9586	1.16077
67	Not Done	MTB not detected		40	Positive	17	ND	ND	29.7569	0.995674
68	Positive	MTB detected very low	Rif resistance indeterminate	36.7	Positive	14	ND	ND	6.37541	0.933492
69	Positive	MTB not detected		40	Positive	40	ND	ND	25.8651	0.920375
70	Positive	MTB not detected		40	Positive	18	ND	ND	14.7573	0.902514
71	Positive	MTB not detected		40	Positive	15	ND	ND	18.3766	0.877215
72	Positive	MTB not detected		40	Positive	16	ND	ND	10.1007	0.814843
[truncated: 1 more columns]

## Sheet: Table S2
Table S2. Association by natural cubic spline model between time to positivity (days) and Deeplex Mtb detection
Coefficients:	Estimate	Std. Error	z value	Pr(>|z|)
(Intercept)	-13.636	9.499	-1.435	0.151
ns(TPP, knots = c(5, 15), Boundary.knots = c(0, 25))1	5.669	6.052	0.937	0.349
ns(TPP, knots = c(5, 15), Boundary.knots = c(0, 25))2	26.418	18.232	1.449	0.147
ns(TPP, knots = c(5, 15), Boundary.knots = c(0, 25))3	1.303	3.323	0.392	0.695
P value- for null vs. non linear association: 0.005

## Sheet: Table S3
Table S3: Extent of uncharacterized mutations that are of uncertain significance in relation to drug resistance in 22 CSF samples by Deeplex
ID	RIF	INH	PZA	EMB	SM	FQ	KAN	AMI	CAP	ETH	LZD	BDQ	CFZ
1
2										ethA D174G (52.6) |T453R (61.8)	rrl G2814A (3.5)
3										ethA P436L (3.6)|T453R (10.8)	rplC L193P (4.1)	Rv0678 R109W (5.5)	Rv0678 R109W (5.5)
4		fabG1 c-40a (6.6)| c-23t (10.8)|g-1t inhA T79A (3.2) fabG1 g-1t (5.5)		embB E420K (19.8)|AV292A (40.8)	gidB A183E (9.0%)|R217Q (7.3%)	gyrB P566L (1.8)|N399S (3.4) gyrA F64L(3.0)				fabG1 c-40a (6.6)| c-23t (10.8)|g-1t inhA T79A (3.2) fabG1 g-1t (5.5)
5		inhA A124T (4.9)|E209G (3.4) fabG1 M100T (3.7) ahpC g-142a (97.1)				gyrA P42S (5.9)|L48P (9.9)				inhA A124T (4.9)|E209G (3.4) ethA S329P (1.0) fabG1 M100T (3.7)		rv0678 S133G (5.5)	rv0678 S133G (5.5)
6		katG E318K (8.4) ahpC g-142a (4.5) fabG1 T4I (2.2)	pncA R140C(4.0)		gidB L59R (1.6)	gyrB T500A (2.5)	eis c-69t (3.8)			ethA C27Y (5.4)|D58G (1.6)	rplC T117I (35.6)
7				embB D328G(3.6)			rrs g1467a (13.6)	rrs g1467a (13.6)	tlyA R206W (3.7)	ethA S214P (7.7)		rv0678 L154R (3.1)	rv0678 L154R (3.1)
8	rpoB E284G (1.4)	fabG1 g-1t (4.5) ahpC g-142a (99.4) |S24F (3.3)								ethA D174G (4.8)
9	rpoB S458L (3.6)	fabG1 a-72g (8.7) katG I165V (3.6)| R254C (16.7)	pncA D56Y (4.6)|V128I (3.1)				eis c-26t (3.8)		tlyA A210E (4.9)|E266G (14.7)	fabG1 a-72g (8.7)	rplC T117I (4.5)
10	rpoB G315R (3.4)
11		katG A172T (2.9)								ethA Y235H (3.9)
12
13	rpoB T238A (3.2)	ahpC g-142a (96.1)|A17T (3.5) inhA Q66* (6.5)				gyrB R446H (12.5)				inhA Q66* (6.5)
14
15		ahpC g-142a (99.4)
16	rpoB S493W (99.7)											rv0678 c-11a (100)	rv0678 c-11a (100)
17		ahpC g-142a (100)|Q120* (3.4)								ethA G283D (3.2)
18		ahpC D22G (3.9)								ethA S266R (81.5)
19
20
21	rpoB T400A (1.5)			embB T341A (36.0)	gidB V89I (20.0) rpsL N73D (3.6)	gyrA S69G (3.6) gyrB V427M (33.9)				ethA L35P (1.8)|T392A (1.9)	rplC V185I (1.6)
22		fabG1 g-1t (4.4) ahpC insATC (6.7)								fabG1 g-1t (4.4)
Data in each cell represents uncharacterized mutations when present and proportions of reads carrying mutation allele ;
RIF, rifampin; INH, isoniazid; PZA, pyrazinamide; EMB, ethambutol; SM, streptomycin; FQ, fluoroquinolones; KAN, kanamycin; AMI, amikacin; CAP, capreomycin; ETH, ethionamide; LZD, linezolid; BDQ, bedaquiline; CFZ, clofazamine
A dark to light orange gradient represents for resistance mutation with allele frequency according to coloring (dark orange: ≥90.0%; intermediate orange: 20.0-50.0%, light orange: <20.0%)
A dark-light blue gradient represents for uncharacterized mutations with allele frequency according to colouring (dark blue: ≥ 50%, intermediate blue: 20.0-50.0%, light blue <20.0%)

## Sheet: Table S4
Table S4: Drug resistance detection in 22 samples by composite reference
	MGIT		WGS		Composite
	R	S	R	S	R	S
RIF	0	22	0	22	0	22
INH	3	19	3	19	3	19
PZA	1	21	0	22	1	21
EMB	0	22	0	22	0	22
SM	7	15	8	14	8	14
FQ	NA	NA	0	22	0	22
KAN	NA	NA	0	22	0	22
AMI	NA	NA	0	22	0	22
CAP	NA	NA	0	22	0	22
ETH	NA	NA	1	21	1	21
LZD	NA	NA	0	22	0	22
BDQ	NA	NA	0	22	0	22
CFZ	NA	NA	0	22	0	22

## Sheet: Table S5
Table S5: Mixed infection and lineage data from 24 CSF samples
ID	Sequencing result acceptability	Composite target coverage breadth %	Average coverage depth (x)	Species best match (main population (%)/min population (%))	Resistotype													Spoligotype				SNP-based lineage (main (%)/min (%) if mixed)	Potential mixed infection
					RIF	INH	PZA	EMB	SM	FQ	KAN	AMI	CAP	ETH	LZD	BDQ	CFZ	Binary	octal	SIT	SIT occurrences in SIT DB
1	++	99.9924	3114.12	Mycobacterium tuberculosis complex	1	1	0	0	1	0	0	0	0	0	0	0	0	1111111111110000000001111000011111111111111	777700074177771	n/a	n/a	Lineage 1, 7 (M. tuberculosis), 5, 6 (M. africanum), animal strains, M. canettii : 10.72% Lineage 1 (M. tuberculosis) : 89.28%	Yes
2	++	99.9924	3381.81	Mycobacterium tuberculosis complex	1	1	0	1	1	0	0	0	0	1	1	0	0	1111111111111111111111111111111110111111111	777777777773771	n/a	n/a	Lineage 2, 3 (M. tuberculosis) : 18.66% Other than 4, other than 4.9 : 66.7%	Yes
3	+++	100	4559.57	Mycobacterium tuberculosis complex	1	1	0	1	1	0	0	0	0	1	1	1	1	1111111111111111111111111111111110111111111	777777777773771	n/a	n/a	Lineage 3.1.1, 3.1.2.1 (M. tuberculosis) : 13.35% Lineage 2 (M. tuberculosis) : 72.12%	Yes
4	+++	100	2872.6	Mycobacterium tuberculosis complex	1	1	1	1	1	1	0	0	0	1	0	0	0	1111111111111111111111111111111110111111111	777777777773771	n/a	n/a	Lineage 3.1.1, 3.1.2.1 (M. tuberculosis) : 1.46% Lineage 1 (M. tuberculosis) : 84.57%	Yes
5	++	100	3355.51	Mycobacterium tuberculosis complex : 82.0 / Mycobacterium tuberculosis complex : 18.0	1	1	0	0	1	1	0	0	0	1	0	1	1	1111111111111111111111111111011110111111111	777777777573771	n/a	n/a	Lineage 1.2.1 (M. tuberculosis)	n/a
6	+++	100	5927.05	Mycobacterium tuberculosis complex	1	1	1	0	1	1	1	0	0	1	1	0	0	1111111111111111111111001101111100111111111	777777746763771	n/a	n/a	Lineage 2 (M. tuberculosis)	n/a
7	++	99.9773	3310.88	Mycobacterium tuberculosis complex	1	1	0	1	1	0	1	1	1	1	0	1	1	1101111101111111111111111111111110111111111	676777777773771	n/a	n/a	Lineage 1 (M. tuberculosis) : 5.58% Lineage 2 (M. tuberculosis) : 94.35%	Yes
8	+++	100	2853.5	Mycobacterium tuberculosis complex	1	1	1	0	0	0	0	0	0	1	0	0	0	1101111111111111111001111111000010111111111	677777477413771	19	688	Lineage 1.2.1 (M. tuberculosis)	n/a
9	++	99.9546	1877.11	Mycobacterium tuberculosis complex	1	1	1	0	1	1	1	0	1	1	1	0	0	1111111111111111111111111111111111111111111	777777777777771	523	27	Other than 4, other than 4.9 : 39.86% Other than 4.9 : 60.14%	Yes
10	++	99.9924	2079.83	Mycobacterium tuberculosis complex	1	0	0	0	1	0	0	0	0	0	0	0	0	0000000000000000000000000000000000111111111	000000000003771	1	5800	Lineage 2 (M. tuberculosis) : 1.17% Lineage 2 (M. tuberculosis) : 98.83%	n/a
11	+	99.9924	743.236	Mycobacterium tuberculosis complex	0	1	0	0	1	0	0	0	0	1	0	0	0	0000000000000000000000000000000000111111111	000000000003771	1	5800	Lineage 2 (M. tuberculosis)	n/a
12	+	99.9773	1104.8	Mycobacterium tuberculosis complex	0	0	0	0	0	0	0	0	0	0	0	0	0	0000000000100000000001000000000000111111111	000200040003771	n/a	n/a	Lineage 2 (M. tuberculosis)	n/a
13	+	99.9773	359.235	Mycobacterium tuberculosis complex	1	1	0	0	0	1	0	0	0	1	0	0	0	1111111111111111111111111000000010111111111	777777774013771	n/a	n/a	Lineage 1 (M. tuberculosis)	n/a
14	++	99.9924	1623.66	Mycobacterium tuberculosis complex	0	1	0	0	1	0	0	0	0	1	0	0	0	1001111110000000000000000111111010111111111	477000003753771	n/a	n/a	Lineage 2 (M. tuberculosis)	n/a
15	++	99.9849	1374.64	Mycobacterium tuberculosis complex	0	1	0	0	1	0	0	0	0	0	0	0	0	1111111111011111111111111111000010111111111	777577777413771	1372	4	Lineage 1 (M. tuberculosis)	n/a
16	+	99.9697	911.75	Mycobacterium tuberculosis complex	1	0	0	0	1	0	0	0	0	0	0	1	1	0000000000000000000000000000000000111111111	000000000003771	1	5800	Lineage 2 (M. tuberculosis)	n/a
17	+	99.9924	722.341	Mycobacterium tuberculosis complex	0	1	0	0	1	0	0	0	0	1	0	0	0	0001110111111111111111111110000010111111111	073777777013771	n/a	n/a	Lineage 1 (M. tuberculosis)	n/a
18	+	99.9924	2004.65	Mycobacterium tuberculosis complex	0	1	0	0	0	0	0	0	0	1	0	0	0	0000000000000000000000000000000000111111111	000000000003771	1	5800	Lineage 2 (M. tuberculosis) : 18.46% Lineage 2.2.1 (M. tuberculosis) : 81.54%	Yes
19	++	100	3469.08	Mycobacterium tuberculosis complex	0	0	0	0	0	0	0	0	0	0	0	0	0	0000000000000000000000000000000000111111111	000000000003771	1	5800	Lineage 2 (M. tuberculosis)	n/a
20	++	100	1733.25	Mycobacterium tuberculosis complex	0	1	0	0	1	0	0	0	0	0	0	0	0	0000000000110011010100100111111000111111111	000315223743771	n/a	n/a	Lineage 2 (M. tuberculosis) : 1.44% Lineage 2 (M. tuberculosis) : 98.56%	n/a
21	+	99.1368	5918.96	Mycobacterium tuberculosis complex : 84.5 / Mycobacterium tuberculosis complex : 15.5	1	0	1	1	1	1	0	0	0	1	1	0	0	1111111110111111111111111111110010111111111	777377777713771	n/a	n/a	Lineage 1, 2, 3 (M. tuberculosis) : 29.09% Lineage 3 (M. tuberculosis) : 65.61%	Yes
22	++	100	1334.68	Mycobacterium tuberculosis complex	0	1	0	0	0	0	0	0	0	1	0	0	0	0000000000000000000001000000000001111111111	000000040007771	n/a	n/a	Lineage 2 (M. tuberculosis)	n/a
23	-	99.8789	1794.63	Mycobacterium tuberculosis complex : 90.9 / Mycobacterium tuberculosis complex : 9.1														1111111111111111111111111111110010111111111	777777777713771	n/a	n/a	Other than 4, other than 4.9 : 14.07% Lineage 2.2.1 (M. tuberculosis) : 85.93%	Yes
24	-	99.8713	142.361	Mycobacterium tuberculosis complex														0100000000000000001100100000000000111111111	200000620003771	n/a	n/a	Lineage 2 (M. tuberculosis)	n/a
